# Supplementary material for: Applicability of RNA standards for evaluating RT-qPCR assays and platforms
Source: BMC Genomics. 2011 Feb 18;12:118. doi: 10.1186/1471-2164-12-118 (PMC3052187; doi:10.1186/1471-2164-12-118)
Supplement: Additional file 2 — MIQE Additional Information. Microsoft Excel file containing further information on RNA preparation, purity, PCR efficiency and negative control data complying with the MIQE guidelines. [file 1471-2164-12-118-S2.XLS]

## Sheet: RNA preparation
Purity and yield of IVT RNA
ERCC	Concentration (ng/ul)	Yield (ug)	A260/280	A260/230
13	594	35.64	2.27	1.98
25	1030	61.8	2.22	2.02
42	1010	60.6	2.29	2.01
51	280	16.8	2.41	1.92
81	436	26.16	2.23	1.68
84	583	34.98	2.2	1.49
95	474	28.44	2.25	0.9
99	627	37.62	2.29	2.11
113	1283	76.98	2.23	1.77
171	597	35.82	2.23	1.96
Universal Human Reference RNA (Stratagene)
	Concentration (ng/ul)	Yield (ug)	A260/280	A260/230	RIN
UHRR	1046	209.2	1.80667	2.27	8

## Sheet: Purity testing IVT RNA
Analysis of plasmid DNA levels present in ERCC IVT RNA (Nov. 08)
			Ct
cDNA Sample (ERCC-)	RT+/RT- (IVT)	RNA input Copy #	Repl. 1	Repl. 2	Repl. 3	Mean Ct	SD Ct	Delta Ct (RT+ vs RT-)	Quantity plasmid present in RT- (RT+ = 1)	Estimated level of plasmid contamination (copy no. per 10^6 copies RNA)
13	RT+	100000000	12.8725	13.0649	12.8462	12.9279	0.119406	-23.2048	1.03436e-08	0.0103436
25	RT+	100000000	15.6306	15.5621	15.4344	15.5424	0.0995761	-20.7747	5.57423e-08	0.0557423
42	RT+	100000000	15.1012	14.7526	15.1752	15.0097	0.225696	-21.152	4.29163e-08	0.0429163
51	RT+	100000000	13.2431	13.287	13.5665	13.3656	0.175409	-25.3636	2.31633e-09	0.00231633
81	RT+	100000000	11.7412	11.939	12.1169	11.9323	0.187957	-21.9508	2.46688e-08	0.0246688
84	RT+	100000000	15.1749	14.8655	15.1782	15.0729	0.179579	-17.3231	6.09855e-07	0.609855
95	RT+	100000000	15.5393	15.6015	15.5497	15.5635	0.033319	-23.337	9.43746e-09	0.00943746
99	RT+	100000000	13.5698	13.397	13.5085	13.4918	0.0876259	-26.5679	1.00526e-09	0.00100526
113	RT+	100000000	14.3825	14.5928	14.7314	14.5689	0.175662	-22.445	1.75136e-08	0.0175136
171	RT+	100000000	14.9443	15.2897	14.7662	15.0001	0.266168	-23.9613	6.12249e-09	0.00612249
13	IVT	1000000000	36.1467	36.4962	35.7551	36.1327	0.370759
25	IVT	1000000000	36.3206	35.9489	36.6819	36.3171	0.366537
42	IVT	1000000000	36.5605	35.7484	36.1761	36.1616	0.406246
51	IVT	1000000000	38.9829	39.5508	37.6537	38.7291	0.973685
81	IVT	1000000000	34.0736	34.2418	33.3341	33.8831	0.482905
84	IVT	1000000000	32.4459	32.103	32.6391	32.396	0.271497
95	IVT	1000000000	39.0037	38.3505	39.3473	38.9005	0.50639
99	IVT	1000000000	37.4998		42.6195	40.0596	3.62014
113	IVT	1000000000	36.1682	38.5181	36.3554	37.0139	1.30605
171	IVT	1000000000	38.0643	39.2087	39.6111	38.9614	0.802545

## Sheet: Sample composition Fig1-3
Composition of linear range experiment samples (Figures 1 - 3)
Copies/ng total RNA are shown.
	Sample No.
ERCC-	1	2	3	4	5	6	7	8
13	1	10	100	1000	10000	100000	1000000	0
42	0	1	10	100	1000	10000	100000	1000000
81	1000000	0	1	10	100	1000	10000	100000
84	100000	1000000	0	1	10	100	1000	10000
95	10000	100000	1000000	0	1	10	100	1000
99	1000	10000	100000	1000000	0	1	10	100
113	100	1000	10000	100000	1000000	0	1	10
171	10	100	1000	10000	100000	1000000	0	1

## Sheet: Assay efficiency
PCR efficiency of assays: Summary
PCR efficiencies were calculated using a serial diution of pure ERCC cDNA using the ABI7900HT.
ERCC-			Efficiency
	Slope	1/S	10^(-1/S)
13	-3.5223	-0.283905	1.92267
25	-3.4618	-0.288867	1.94476
42	-3.4167	-0.29268	1.96191
51	-3.5134	-0.284625	1.92586
81	-3.4671	-0.288425	1.94279
84	-3.4633	-0.288742	1.9442
95	-3.5866	-0.278816	1.90027
99	-3.4556	-0.289385	1.94709
113	-3.4091	-0.293333	1.96486
171	-3.6917	-0.270878	1.86586
PCR efficiency of assays: Slope and R2 data
Assay ERCC-	Copy no. (RNA transcripts)	Log (copy no.)	Ct
13	100000000	8	10.5176
13	100000000	8	10.736
13	100000000	8	10.5675
13	10000000	7	13.6237
13	10000000	7	14.2025
13	10000000	7	13.8849
13	1000000	6	17.2745
13	1000000	6	17.8415
13	1000000	6	17.6696
13	100000	5	21.417
13	100000	5	21.3666
13	100000	5	20.7776
13	10000	4	24.2081
13	10000	4	23.9813
13	10000	4	24.3618
13	1000	3	27.8144
13	1000	3	27.5238
13	1000	3	27.7535
13	100	2	31.4078
13	100	2	32.5801
13	100	2	31.0245
13	10	1	35.8694
13	10	1
13	10	1	35.2992
81	100000000	8	10.0119
81	100000000	8	9.85863
81	100000000	8	9.56515
81	10000000	7	13.0926
81	10000000	7	13.7318
81	10000000	7	12.616
81	1000000	6	17.0946
81	1000000	6	16.922
81	1000000	6	18.1763
81	100000	5	19.7913
81	100000	5	20.1191
81	100000	5	20.3694
81	10000	4	23.7156
81	10000	4	23.8044
81	10000	4	24.1604
81	1000	3	26.6228
81	1000	3	27.5919
81	1000	3	27.0314
81	100	2	30.3526
81	100	2	31.4159
81	100	2	30.4483
81	10	1
81	10	1	34.4773
81	10	1	33.8202
84	100000000	8	14.2443
84	100000000	8	14.4805
84	100000000	8	14.3576
84	10000000	7	17.119
84	10000000	7	16.992
84	10000000	7	17.0268
84	1000000	6	21.047
84	1000000	6	20.6853
84	1000000	6	20.7776
84	100000	5	24.1578
84	100000	5	24.0871
84	100000	5	23.9916
84	10000	4	27.6327
84	10000	4	27.6951
84	10000	4	27.7403
84	1000	3	31.719
84	1000	3	31.2623
84	1000	3	31.371
84	100	2	35.5552
84	100	2	34.9248
84	100	2	33.9123
84	10	1
84	10	1
84	10	1	38.1763
99	100000000	8	14.3369
99	100000000	8	14.5057
99	100000000	8	14.6346
99	10000000	7	16.8678
99	10000000	7	16.8237
99	10000000	7	16.9584
99	1000000	6	20.6245
99	1000000	6	20.2771
99	1000000	6	20.7055
99	100000	5	24.1919
99	100000	5	24.3356
99	100000	5	24.0197
99	10000	4	27.6036
99	10000	4	27.8613
99	10000	4	27.5917
99	1000	3	31.2113
99	1000	3	31.462
99	1000	3	31.292
99	100	2	34.6998
99	100	2	34.2086
99	100	2	35.3924
99	10	1	37.2796
99	10	1	38.7178
99	10	1	38.1907
113	100000000	8	14.0214
113	100000000	8	14.009
113	100000000	8	14.1902
113	10000000	7	17.21
113	10000000	7	17.1861
113	10000000	7	17.1812
113	1000000	6	20.7754
113	1000000	6	20.897
113	1000000	6	20.6987
113	100000	5	24.2198
113	100000	5	24.5299
113	100000	5	24.3321
113	10000	4	27.8159
113	10000	4	27.629
113	10000	4	27.6424
113	1000	3	31.2332
113	1000	3	30.9378
113	1000	3	31.2148
113	100	2	34.7208
113	100	2	34.5033
113	100	2	34.5701
113	10	1	36.9856
113	10	1
113	10	1	38.0756
171	100000000	8	13.2031
171	100000000	8	13.3668
171	100000000	8	13.16
171	10000000	7	17.1711
171	10000000	7	16.811
171	10000000	7	16.7901
171	1000000	6	20.7908
171	1000000	6	20.4193
171	1000000	6	21.0899
171	100000	5	24.3662
171	100000	5	24.306
171	100000	5	24.1407
171	10000	4	27.8422
171	10000	4	27.7789
171	10000	4	27.8391
171	1000	3	31.1
171	1000	3	31.1797
171	1000	3	31.3351
171	100	2	35.1885
171	100	2	35.9089
171	100	2	34.4467
171	10	1	38.899
171	10	1	39.9395
171	10	1	39.7297
42	100000000	8	15.6026
42	100000000	8	15.7651
42	100000000	8	15.7718
42	10000000	7	19.5038
42	10000000	7	19.3212
42	10000000	7	19.0407
42	1000000	6	22.838
42	1000000	6	22.924
42	1000000	6	22.8348
42	100000	5	26.0392
42	100000	5	26.15
42	100000	5	26.1951
42	10000	4	29.5577
42	10000	4	29.7303
42	10000	4	29.426
42	1000	3	32.8685
42	1000	3	32.9368
42	1000	3	33.7314
42	100	2	35.9934
42	100	2	37.7035
42	100	2	35.7828
42	10	1
42	10	1	39.7035
42	10	1	39.0312
51	100000000	8	14.9929
51	100000000	8	14.539
51	100000000	8	14.8383
51	10000000	7	18.1829
51	10000000	7	17.9812
51	10000000	7	18.3763
51	1000000	6	21.743
51	1000000	6	21.6678
51	1000000	6	21.7937
51	100000	5	25.3884
51	100000	5	25.3572
51	100000	5	25.4801
51	10000	4	28.7407
51	10000	4	29.0542
51	10000	4	28.774
51	1000	3	32.1656
51	1000	3	32.12
51	1000	3	32.2069
51	100	2	35.3795
51	100	2	35.8626
51	100	2	35.6436
51	10	1	39.0805
51	10	1	40.0161
51	10	1	39.4796
95	100000000	8	16.9392
95	100000000	8	16.8607
95	100000000	8	16.9043
95	10000000	7	20.4059
95	10000000	7	20.3847
95	10000000	7	20.4647
95	1000000	6	23.9572
95	1000000	6	24.2097
95	1000000	6	24.0586
95	100000	5	27.8325
95	100000	5	27.8766
95	100000	5	27.9457
95	10000	4	31.0359
95	10000	4	31.2258
95	10000	4	31.3272
95	1000	3	34.7662
95	1000	3	34.8572
95	1000	3	34.8661
95	100	2	38.5022
95	100	2	38.6169
95	100	2	38.3944
95	10	1	41.2891
95	10	1	43.1904
95	10	1	41.3403
25	100000000	8	15.6306
25	100000000	8	15.5621
25	100000000	8	15.4344
25	10000000	7	19.1957
25	10000000	7	19.1362
25	10000000	7	19.1727
25	1000000	6	22.6441
25	1000000	6	22.4218
25	1000000	6	22.378
25	100000	5	25.9242
25	100000	5	25.9384
25	100000	5	26.0772
25	10000	4	29.6204
25	10000	4	29.312
25	10000	4	29.3172
25	1000	3	33.001
25	1000	3	32.9877
25	1000	3	32.669
25	100	2	36.3489
25	100	2	36.8235
25	100	2	36.5218
25	10	1	39.3181
25	10	1
25	10	1	39.9721
	Undetermined value.

## Sheet: NTCs Linear Range expt.
Results of RT- and NTC samples: Linear Range Experiments
						Key
ABI7900HT Results
						Sample
Assay	Sample	Ct Run 1	Ct Run 2	Ct Run 3		RT-	Reverse transcriptase negative
ERCC13	RT-	Undetermined	Undetermined	Undetermined		RT- PA	Pre-amplified RT- sample
ERCC13	RT-	Undetermined	Undetermined	Undetermined		NTC	No Template Control (Water)
ERCC13	RT-	Undetermined	Undetermined	Undetermined
ERCC13	NTC	Undetermined	Undetermined	Undetermined
ERCC13	NTC	39.8391	Undetermined	Undetermined
ERCC13	NTC	Undetermined	Undetermined	Undetermined
ERCC25	RT-	Undetermined	26.1675	Undetermined
ERCC25	RT-	Undetermined	Undetermined	Undetermined
ERCC25	RT-	Undetermined	Undetermined	Undetermined
ERCC25	NTC	Undetermined	Undetermined	Undetermined
ERCC25	NTC	Undetermined	33.989	Undetermined
ERCC25	NTC	Undetermined	Undetermined	Undetermined
ERCC-42	RT-	Undetermined	Undetermined	Undetermined
ERCC-42	RT-	Undetermined	Undetermined	Undetermined
ERCC-42	RT-	Undetermined	Undetermined	Undetermined
ERCC-42	NTC	Undetermined	Undetermined	Undetermined
ERCC-42	NTC	Undetermined	Undetermined	Undetermined
ERCC-42	NTC	Undetermined	Undetermined	Undetermined
ERCC51	RT-	Undetermined	Undetermined	Undetermined
ERCC51	RT-	Undetermined	Undetermined	Undetermined
ERCC51	RT-	Undetermined	Undetermined	Undetermined
ERCC51	NTC	Undetermined	Undetermined	Undetermined
ERCC51	NTC	Undetermined	Undetermined	Undetermined
ERCC51	NTC	Undetermined	Undetermined	Undetermined
ERCC81	RT-	Undetermined	Undetermined	Undetermined
ERCC81	RT-	Undetermined	Undetermined	Undetermined
ERCC81	RT-	Undetermined	44.895	Undetermined
ERCC81	NTC	Undetermined	Undetermined	Undetermined
ERCC81	NTC	Undetermined	Undetermined	Undetermined
ERCC81	NTC	Undetermined	Undetermined	Undetermined
ERCC84	RT-	Undetermined	Undetermined	Undetermined
ERCC84	RT-	Undetermined	Undetermined	Undetermined
ERCC84	RT-	Undetermined	Undetermined	Undetermined
ERCC84	NTC	Undetermined	Undetermined	Undetermined
ERCC84	NTC	Undetermined	Undetermined	Undetermined
ERCC84	NTC	Undetermined	Undetermined	Undetermined
ERCC95	RT-	Undetermined	44.7884	Undetermined
ERCC95	RT-	Undetermined	44.7933	Undetermined
ERCC95	RT-	Undetermined	Undetermined	Undetermined
ERCC95	NTC	Undetermined	Undetermined	Undetermined
ERCC95	NTC	Undetermined	43.7704	Undetermined
ERCC95	NTC	Undetermined	Undetermined	Undetermined
ERCC99	RT-	Undetermined	Undetermined	Undetermined
ERCC99	RT-	Undetermined	Undetermined	Undetermined
ERCC99	RT-	Undetermined	Undetermined	Undetermined
ERCC99	NTC	Undetermined	Undetermined	Undetermined
ERCC99	NTC	Undetermined	Undetermined	Undetermined
ERCC99	NTC	Undetermined	Undetermined	Undetermined
ERCC113	RT-	Undetermined	Undetermined	Undetermined
ERCC113	RT-	Undetermined	Undetermined	Undetermined
ERCC113	RT-	Undetermined	Undetermined	Undetermined
ERCC113	NTC	Undetermined	Undetermined	Undetermined
ERCC113	NTC	Undetermined	Undetermined	Undetermined
ERCC113	NTC	Undetermined	Undetermined	Undetermined
ERCC171	RT-	Undetermined	Undetermined	Undetermined
ERCC171	RT-	Undetermined	Undetermined	Undetermined
ERCC171	RT-	Undetermined	Undetermined	Undetermined
ERCC171	NTC	Undetermined	Undetermined	Undetermined
ERCC171	NTC	Undetermined	Undetermined	Undetermined
ERCC171	NTC	Undetermined	Undetermined	Undetermined
Fluidigm 48x48 Results
Assay	Sample	Ct* Run 1	Ct* Run 2	Ct* Run 3		*Fluidigm software calls undetermined value as Ct of 999.
ERCC13	RT-	999	999	999
ERCC13	RT-	999	999	999
ERCC13	RT-	999	999	999
ERCC13	RT-	999	999	999
ERCC13	RT-	999	999	999
ERCC13	RT-	999	999	999
ERCC13	RT-	999	999	999
ERCC13	RT-	999	999	999
ERCC13	RT- PA	999	999	999
ERCC13	RT- PA	999	999	999
ERCC13	RT- PA	999	999	999
ERCC13	RT- PA	999	999	999
ERCC13	RT- PA	999	999	999
ERCC13	RT- PA	999	999	999
ERCC13	RT- PA	999	999	999
ERCC13	RT- PA	999	999	999
ERCC13	NTC	999	999	999
ERCC13	NTC	999	999	999
ERCC13	NTC	999	999	999
ERCC13	NTC	999	999	999
ERCC13	NTC	999	999	999
ERCC13	NTC	999	999	999
ERCC13	NTC	999	999	999
ERCC13	NTC	999	999	999
ERCC13	NTC	999	999	999
ERCC13	NTC	999	999	999
ERCC13	NTC	999	999	999
ERCC13	NTC	999	999	999
ERCC13	NTC	999	999	999
ERCC13	NTC	999	999	999
ERCC13	NTC	999	999	999
ERCC13	NTC	999	999	999
ERCC13	NTC	999	999	999
ERCC13	NTC	999	999	999
ERCC13	NTC	999	999	999
ERCC13	NTC	999	999	999
ERCC13	NTC	999	999	999
ERCC13	NTC	999	999	999
ERCC13	NTC	999	999	999
ERCC13	NTC	999	999	999
ERCC13	NTC	999	999	999
ERCC13	NTC	999	999	999
ERCC13	NTC	999	999	999
ERCC13	NTC	999	999	999
ERCC13	NTC	999	999	999
ERCC13	NTC	999	999	999
ERCC13	NTC	999	999	999
ERCC13	NTC	999	999	999
ERCC13	NTC	999	999	999
ERCC13	NTC	999	999	999
ERCC13	NTC	999	999	999
ERCC13	NTC	999	999	999
ERCC13	NTC	999	999	999
ERCC13	NTC	999	999	999
ERCC13	NTC	999	999	999
ERCC13	NTC	999	999	999
ERCC13	NTC	999	999	999
ERCC13	NTC	999	999	999
ERCC13	NTC	999	999	999
ERCC13	NTC	999	999	999
ERCC25	RT-	999	999	999
ERCC25	RT-	999	999	999
ERCC25	RT-	999	999	999
ERCC25	RT-	999	999	999
ERCC25	RT-	999	999	999
ERCC25	RT-	999	999	999
ERCC25	RT-	999	999	999
ERCC25	RT-	999	999	999
ERCC25	RT- PA	999	999	999
ERCC25	RT- PA	999	999	999
ERCC25	RT- PA	999	999	999
ERCC25	RT- PA	999	999	999
ERCC25	RT- PA	999	999	999
ERCC25	RT- PA	999	999	999
ERCC25	RT- PA	999	999	999
ERCC25	RT- PA	999	999	999
ERCC25	NTC	999	999	999
ERCC25	NTC	999	999	999
ERCC25	NTC	999	999	999
ERCC25	NTC	999	999	999
ERCC25	NTC	999	999	999
ERCC25	NTC	999	999	999
ERCC25	NTC	999	999	999
ERCC25	NTC	999	999	999
ERCC25	NTC	999	999	999
ERCC25	NTC	999	999	999
ERCC25	NTC	999	999	999
ERCC25	NTC	999	999	999
ERCC25	NTC	999	999	999
ERCC25	NTC	999	999	999
ERCC25	NTC	999	999	999
ERCC25	NTC	999	999	999
ERCC25	NTC	999	999	999
ERCC25	NTC	999	999	999
ERCC25	NTC	999	999	999
ERCC25	NTC	999	999	999
ERCC25	NTC	999	999	999
ERCC25	NTC	999	999	999
ERCC25	NTC	999	999	999
ERCC25	NTC	999	999	999
ERCC25	NTC	999	999	999
ERCC25	NTC	999	999	999
ERCC25	NTC	999	999	999
ERCC25	NTC	999	999	999
ERCC25	NTC	999	999	999
ERCC25	NTC	999	999	999
ERCC25	NTC	999	999	999
ERCC25	NTC	999	999	999
ERCC25	NTC	999	999	999
ERCC25	NTC	999	999	999
ERCC25	NTC	999	999	999
ERCC25	NTC	999	999	999
ERCC25	NTC	999	999	999
ERCC25	NTC	999	999	999
ERCC25	NTC	999	999	999
ERCC25	NTC	999	999	999
ERCC25	NTC	999	999	999
ERCC25	NTC	999	999	999
ERCC25	NTC	999	999	999
ERCC25	NTC	999	999	999
ERCC42	RT-	999	999	999
ERCC42	RT-	999	999	999
ERCC42	RT-	999	999	999
ERCC42	RT-	999	999	999
ERCC42	RT-	999	999	999
ERCC42	RT-	999	999	999
ERCC42	RT-	999	999	999
ERCC42	RT-	999	999	999
ERCC42	RT- PA	999	999	999
ERCC42	RT- PA	999	999	999
ERCC42	RT- PA	999	999	999
ERCC42	RT- PA	999	999	999
ERCC42	RT- PA	999	999	999
ERCC42	RT- PA	999	999	999
ERCC42	RT- PA	999	999	999
ERCC42	RT- PA	999	999	999
ERCC42	NTC	999	999	999
ERCC42	NTC	999	999	999
ERCC42	NTC	999	999	999
ERCC42	NTC	999	999	999
ERCC42	NTC	999	999	999
ERCC42	NTC	999	999	999
ERCC42	NTC	999	999	999
ERCC42	NTC	999	999	999
ERCC42	NTC	999	999	999
ERCC42	NTC	999	999	999
ERCC42	NTC	999	999	999
ERCC42	NTC	999	999	999
ERCC42	NTC	999	999	999
ERCC42	NTC	999	999	999
ERCC42	NTC	999	999	999
ERCC42	NTC	999	999	999
ERCC42	NTC	999	999	999
ERCC42	NTC	999	999	999
ERCC42	NTC	999	999	999
ERCC42	NTC	999	999	999
ERCC42	NTC	999	999	999
ERCC42	NTC	999	999	999
ERCC42	NTC	999	999	999
ERCC42	NTC	999	999	999
ERCC42	NTC	999	999	999
ERCC42	NTC	999	999	999
ERCC42	NTC	999	999	999
ERCC42	NTC	999	999	999
ERCC42	NTC	999	999	999
ERCC42	NTC	999	999	999
ERCC42	NTC	999	999	999
ERCC42	NTC	999	999	999
ERCC42	NTC	999	999	999
ERCC42	NTC	999	999	999
ERCC42	NTC	999	999	999
ERCC42	NTC	999	999	999
ERCC42	NTC	999	999	999
ERCC42	NTC	999	999	999
ERCC42	NTC	999	999	999
ERCC42	NTC	999	999	999
ERCC42	NTC	999	999	999
ERCC42	NTC	999	999	999
ERCC42	NTC	999	999	999
ERCC42	NTC	999	999	999
ERCC51	RT-	999	999	999
ERCC51	RT-	999	999	999
ERCC51	RT-	999	999	999
ERCC51	RT-	999	999	999
ERCC51	RT-	999	999	999
ERCC51	RT-	999	999	999
ERCC51	RT-	999	999	999
ERCC51	RT-	999	999	999
ERCC51	RT- PA	999	999	999
ERCC51	RT- PA	999	999	999
ERCC51	RT- PA	999	999	999
ERCC51	RT- PA	999	999	999
ERCC51	RT- PA	999	999	999
ERCC51	RT- PA	999	999	999
ERCC51	RT- PA	999	999	999
ERCC51	RT- PA	999	999	999
ERCC51	NTC	999	999	999
ERCC51	NTC	999	999	999
ERCC51	NTC	999	999	999
ERCC51	NTC	999	999	999
ERCC51	NTC	999	999	999
ERCC51	NTC	999	999	999
ERCC51	NTC	999	999	999
ERCC51	NTC	999	999	999
ERCC51	NTC	999	999	999
ERCC51	NTC	999	999	999
ERCC51	NTC	999	999	999
ERCC51	NTC	999	999	999
ERCC51	NTC	999	999	999
ERCC51	NTC	999	999	999
ERCC51	NTC	999	999	999
ERCC51	NTC	999	999	999
ERCC51	NTC	999	999	999
ERCC51	NTC	999	999	999
ERCC51	NTC	999	999	999
ERCC51	NTC	999	999	999
ERCC51	NTC	999	999	999
ERCC51	NTC	999	999	999
ERCC51	NTC	999	999	999
ERCC51	NTC	999	999	999
ERCC51	NTC	999	999	999
ERCC51	NTC	999	999	999
ERCC51	NTC	999	999	999
ERCC51	NTC	999	999	999
ERCC51	NTC	999	999	999
ERCC51	NTC	999	999	999
ERCC51	NTC	999	999	999
ERCC51	NTC	999	999	999
ERCC51	NTC	999	999	999
ERCC51	NTC	999	999	999
ERCC51	NTC	999	999	999
ERCC51	NTC	999	999	999
ERCC51	NTC	999	999	999
ERCC51	NTC	999	999	999
ERCC51	NTC	999	999	999
ERCC51	NTC	999	999	999
ERCC51	NTC	999	999	999
ERCC51	NTC	999	999	999
ERCC51	NTC	999	999	999
ERCC51	NTC	999	999	999
ERCC81	RT-	999	999	999
ERCC81	RT-	999	999	999
ERCC81	RT-	999	999	999
ERCC81	RT-	999	999	999
ERCC81	RT-	999	999	999
ERCC81	RT-	999	999	999
ERCC81	RT-	999	999	999
ERCC81	RT-	999	999	999
ERCC81	RT- PA	999	999	999
ERCC81	RT- PA	999	999	999
ERCC81	RT- PA	25.011	999	999
ERCC81	RT- PA	999	999	999
ERCC81	RT- PA	999	25.9563	26.3081
ERCC81	RT- PA	999	999	26.658
ERCC81	RT- PA	999	999	999
ERCC81	RT- PA	999	999	999
ERCC81	NTC	999	999	999
ERCC81	NTC	999	999	999
ERCC81	NTC	999	999	999
ERCC81	NTC	999	999	999
ERCC81	NTC	999	999	999
ERCC81	NTC	999	999	999
ERCC81	NTC	999	999	999
ERCC81	NTC	999	999	999
ERCC81	NTC	999	999	999
ERCC81	NTC	999	999	999
ERCC81	NTC	999	999	999
ERCC81	NTC	999	999	999
ERCC81	NTC	999	999	999
ERCC81	NTC	999	999	999
ERCC81	NTC	999	999	999
ERCC81	NTC	999	999	999
ERCC81	NTC	999	999	999
ERCC81	NTC	999	999	999
ERCC81	NTC	999	999	999
ERCC81	NTC	999	999	999
ERCC81	NTC	999	999	999
ERCC81	NTC	999	999	999
ERCC81	NTC	999	999	999
ERCC81	NTC	999	999	999
ERCC81	NTC	999	999	999
ERCC81	NTC	999	999	999
ERCC81	NTC	999	999	999
ERCC81	NTC	999	999	999
ERCC81	NTC	999	999	999
ERCC81	NTC	999	999	999
ERCC81	NTC	999	999	999
ERCC81	NTC	999	999	999
ERCC81	NTC	999	999	999
ERCC81	NTC	999	999	999
ERCC81	NTC	999	999	999
ERCC81	NTC	999	999	999
ERCC81	NTC	999	999	999
ERCC81	NTC	999	999	999
ERCC81	NTC	999	999	999
ERCC81	NTC	999	999	999
ERCC81	NTC	999	999	999
ERCC81	NTC	999	999	999
ERCC81	NTC	999	999	999
ERCC81	NTC	999	999	999
ERCC84	RT-	999	999	999
ERCC84	RT-	999	999	999
ERCC84	RT-	999	999	999
ERCC84	RT-	999	999	999
ERCC84	RT-	999	999	999
ERCC84	RT-	999	999	999
ERCC84	RT-	999	999	999
ERCC84	RT-	999	999	999
ERCC84	RT- PA	999	999	999
ERCC84	RT- PA	999	999	999
ERCC84	RT- PA	999	999	999
ERCC84	RT- PA	999	999	999
ERCC84	RT- PA	999	999	999
ERCC84	RT- PA	999	999	999
ERCC84	RT- PA	999	999	999
ERCC84	RT- PA	999	999	999
ERCC84	NTC	999	999	999
ERCC84	NTC	999	999	999
ERCC84	NTC	999	999	999
ERCC84	NTC	999	999	999
ERCC84	NTC	999	999	999
ERCC84	NTC	999	999	999
ERCC84	NTC	999	999	999
ERCC84	NTC	999	999	999
ERCC84	NTC	999	999	999
ERCC84	NTC	999	999	999
ERCC84	NTC	999	999	999
ERCC84	NTC	999	999	999
ERCC84	NTC	999	999	999
ERCC84	NTC	999	999	999
ERCC84	NTC	999	999	999
ERCC84	NTC	999	999	999
ERCC84	NTC	999	999	999
ERCC84	NTC	999	999	999
ERCC84	NTC	999	999	999
ERCC84	NTC	999	999	999
ERCC84	NTC	999	999	999
ERCC84	NTC	999	999	999
ERCC84	NTC	999	999	999
ERCC84	NTC	999	999	999
ERCC84	NTC	999	999	999
ERCC84	NTC	999	999	999
ERCC84	NTC	999	999	999
ERCC84	NTC	999	999	999
ERCC84	NTC	999	999	999
ERCC84	NTC	999	999	999
ERCC84	NTC	999	999	999
ERCC84	NTC	999	999	999
ERCC84	NTC	999	999	999
ERCC84	NTC	999	999	999
ERCC84	NTC	999	999	999
ERCC84	NTC	999	999	999
ERCC84	NTC	999	999	999
ERCC84	NTC	999	999	999
ERCC84	NTC	999	999	999
ERCC84	NTC	999	999	999
ERCC84	NTC	999	999	999
ERCC84	NTC	999	999	999
ERCC84	NTC	999	999	999
ERCC84	NTC	999	999	999
ERCC95	RT-	999	999	999
ERCC95	RT-	999	999	999
ERCC95	RT-	999	999	999
ERCC95	RT-	999	999	999
ERCC95	RT-	999	999	999
ERCC95	RT-	999	999	999
ERCC95	RT-	999	999	999
ERCC95	RT-	999	999	999
ERCC95	RT- PA	999	999	999
ERCC95	RT- PA	999	999	999
ERCC95	RT- PA	999	999	999
ERCC95	RT- PA	999	999	999
ERCC95	RT- PA	999	999	999
ERCC95	RT- PA	999	999	999
ERCC95	RT- PA	999	999	999
ERCC95	RT- PA	999	999	999
ERCC95	NTC	999	999	999
ERCC95	NTC	999	999	999
ERCC95	NTC	999	999	999
ERCC95	NTC	999	999	999
ERCC95	NTC	999	999	999
ERCC95	NTC	999	999	999
ERCC95	NTC	999	999	999
ERCC95	NTC	999	999	999
ERCC95	NTC	999	999	999
ERCC95	NTC	999	999	999
ERCC95	NTC	999	999	999
ERCC95	NTC	999	999	999
ERCC95	NTC	999	999	999
ERCC95	NTC	999	999	999
ERCC95	NTC	999	999	999
ERCC95	NTC	999	999	999
ERCC95	NTC	999	999	999
ERCC95	NTC	999	999	999
ERCC95	NTC	999	999	999
ERCC95	NTC	999	999	999
ERCC95	NTC	999	999	999
ERCC95	NTC	999	999	999
ERCC95	NTC	999	999	999
ERCC95	NTC	999	999	999
ERCC95	NTC	999	999	999
ERCC95	NTC	999	999	999
ERCC95	NTC	999	999	999
ERCC95	NTC	999	999	999
ERCC95	NTC	999	999	999
ERCC95	NTC	999	999	999
ERCC95	NTC	999	999	999
ERCC95	NTC	999	999	999
ERCC95	NTC	999	999	999
ERCC95	NTC	999	999	999
ERCC95	NTC	999	999	999
ERCC95	NTC	999	999	999
ERCC95	NTC	999	999	999
ERCC95	NTC	999	999	999
ERCC95	NTC	999	999	999
ERCC95	NTC	999	999	999
ERCC95	NTC	999	999	999
ERCC95	NTC	999	999	999
ERCC95	NTC	999	999	999
ERCC95	NTC	999	999	999
ERCC99	RT-	999	999	999
ERCC99	RT-	999	999	999
ERCC99	RT-	999	999	999
ERCC99	RT-	999	999	999
ERCC99	RT-	999	999	999
ERCC99	RT-	999	999	999
ERCC99	RT-	999	999	999
ERCC99	RT-	999	999	999
ERCC99	RT- PA	999	999	999
ERCC99	RT- PA	999	999	999
ERCC99	RT- PA	999	999	999
ERCC99	RT- PA	999	999	999
ERCC99	RT- PA	999	999	999
ERCC99	RT- PA	999	999	999
ERCC99	RT- PA	999	999	999
ERCC99	RT- PA	999	999	999
ERCC99	NTC	999	999	999
ERCC99	NTC	999	999	999
ERCC99	NTC	999	999	999
ERCC99	NTC	999	999	999
ERCC99	NTC	999	999	999
ERCC99	NTC	999	999	999
ERCC99	NTC	999	999	999
ERCC99	NTC	999	999	999
ERCC99	NTC	999	999	999
ERCC99	NTC	999	999	999
ERCC99	NTC	999	999	999
ERCC99	NTC	999	999	999
ERCC99	NTC	999	999	999
ERCC99	NTC	999	999	999
ERCC99	NTC	999	999	999
ERCC99	NTC	999	999	999
ERCC99	NTC	999	999	999
ERCC99	NTC	999	999	999
ERCC99	NTC	999	999	999
ERCC99	NTC	999	999	999
ERCC99	NTC	999	999	999
ERCC99	NTC	999	999	999
ERCC99	NTC	999	999	999
ERCC99	NTC	999	999	999
ERCC99	NTC	999	999	999
ERCC99	NTC	999	999	999
ERCC99	NTC	999	999	999
ERCC99	NTC	999	999	999
ERCC99	NTC	999	999	999
ERCC99	NTC	999	999	999
ERCC99	NTC	999	999	999
ERCC99	NTC	999	999	999
ERCC99	NTC	999	999	999
ERCC99	NTC	999	999	999
ERCC99	NTC	999	999	999
ERCC99	NTC	999	999	999
ERCC99	NTC	999	999	999
ERCC99	NTC	999	999	999
ERCC99	NTC	999	999	999
ERCC99	NTC	999	999	999
ERCC99	NTC	999	999	999
ERCC99	NTC	999	999	999
ERCC99	NTC	999	999	999
ERCC99	NTC	999	999	999
ERCC113	RT-	999	999	999
ERCC113	RT-	999	999	999
ERCC113	RT-	999	999	999
ERCC113	RT-	999	999	999
ERCC113	RT-	999	999	999
ERCC113	RT-	999	999	999
ERCC113	RT-	999	999	999
ERCC113	RT-	999	999	999
ERCC113	RT- PA	999	999	999
ERCC113	RT- PA	999	999	999
ERCC113	RT- PA	999	999	999
ERCC113	RT- PA	999	999	999
ERCC113	RT- PA	999	999	999
ERCC113	RT- PA	999	999	999
ERCC113	RT- PA	999	999	999
ERCC113	RT- PA	999	999	999
ERCC113	NTC	999	999	999
ERCC113	NTC	999	999	999
ERCC113	NTC	999	999	999
ERCC113	NTC	999	999	999
ERCC113	NTC	999	999	999
ERCC113	NTC	999	999	999
ERCC113	NTC	999	999	999
ERCC113	NTC	999	999	999
ERCC113	NTC	999	999	999
ERCC113	NTC	999	999	999
ERCC113	NTC	999	999	999
ERCC113	NTC	999	999	999
ERCC113	NTC	999	999	999
ERCC113	NTC	999	999	999
ERCC113	NTC	999	999	999
ERCC113	NTC	999	999	999
ERCC113	NTC	999	999	999
ERCC113	NTC	999	999	999
ERCC113	NTC	999	999	999
ERCC113	NTC	999	999	999
ERCC113	NTC	999	999	999
ERCC113	NTC	999	999	999
ERCC113	NTC	999	999	999
ERCC113	NTC	999	999	999
ERCC113	NTC	999	999	999
ERCC113	NTC	999	999	999
ERCC113	NTC	999	999	999
ERCC113	NTC	999	999	999
ERCC113	NTC	999	999	999
ERCC113	NTC	999	999	999
ERCC113	NTC	999	999	999
ERCC113	NTC	999	999	999
ERCC113	NTC	999	999	999
ERCC113	NTC	999	999	999
ERCC113	NTC	999	999	999
ERCC113	NTC	999	999	999
ERCC113	NTC	999	999	999
ERCC113	NTC	999	999	999
ERCC113	NTC	999	999	999
ERCC113	NTC	999	999	999
ERCC113	NTC	999	999	999
ERCC113	NTC	999	999	999
ERCC113	NTC	999	999	999
ERCC113	NTC	999	999	999
ERCC171	RT-	999	999	999
ERCC171	RT-	999	999	999
ERCC171	RT-	999	999	999
ERCC171	RT-	999	999	999
ERCC171	RT-	999	999	999
ERCC171	RT-	999	999	999
ERCC171	RT-	999	999	999
ERCC171	RT-	999	999	999
ERCC171	RT- PA	999	999	999
ERCC171	RT- PA	999	999	999
ERCC171	RT- PA	999	999	999
ERCC171	RT- PA	999	999	999
ERCC171	RT- PA	999	999	999
ERCC171	RT- PA	999	999	999
ERCC171	RT- PA	999	999	999
ERCC171	RT- PA	999	999	999
ERCC171	NTC	999	999	999
ERCC171	NTC	999	999	999
ERCC171	NTC	999	999	999
ERCC171	NTC	999	999	999
ERCC171	NTC	999	999	999
ERCC171	NTC	999	999	999
ERCC171	NTC	999	999	999
ERCC171	NTC	999	999	999
ERCC171	NTC	999	999	999
ERCC171	NTC	999	999	999
ERCC171	NTC	999	999	999
ERCC171	NTC	999	999	999
ERCC171	NTC	999	999	999
ERCC171	NTC	999	999	999
ERCC171	NTC	999	999	999
ERCC171	NTC	999	999	999
ERCC171	NTC	999	999	999
ERCC171	NTC	999	999	999
ERCC171	NTC	999	999	999
ERCC171	NTC	999	999	999
ERCC171	NTC	999	999	999
ERCC171	NTC	999	999	999
ERCC171	NTC	999	999	999
ERCC171	NTC	999	999	999
ERCC171	NTC	999	999	999
ERCC171	NTC	999	999	999
ERCC171	NTC	999	999	999
ERCC171	NTC	999	999	999
ERCC171	NTC	999	999	999
ERCC171	NTC	999	999	999
ERCC171	NTC	999	999	999
ERCC171	NTC	999	999	999
ERCC171	NTC	999	999	999
ERCC171	NTC	999	999	999
ERCC171	NTC	999	999	999
ERCC171	NTC	999	999	999
ERCC171	NTC	999	999	999
ERCC171	NTC	999	999	999
ERCC171	NTC	999	999	999
ERCC171	NTC	999	999	999
ERCC171	NTC	999	999	999
ERCC171	NTC	999	999	999
ERCC171	NTC	999	999	999
ERCC171	NTC	999	999	999

## Sheet: NTCs Panels expt.
Results of RT- and NTC samples: Biomarker panels experiment
ABI7900HT Results						Key
Assay	Sample	Ct Run 1	Ct Run 2	Ct Run 3		Sample
ERCC-13	RT-	Undetermined	Undetermined	Undetermined		RT-	Reverse transcriptase negative
ERCC-13	RT-	Undetermined	Undetermined	Undetermined		RT- PA	Pre-amplified RT- sample
ERCC-13	RT-	Undetermined	Undetermined	Undetermined		NTC	No Template Control (Water)
ERCC-13	NTC	Undetermined	Undetermined	Undetermined
ERCC-13	NTC	Undetermined	Undetermined	Undetermined
ERCC-13	NTC	Undetermined	Undetermined	Undetermined
ERCC-42	RT-	Undetermined	Undetermined	Undetermined
ERCC-42	RT-	Undetermined	Undetermined	Undetermined
ERCC-42	RT-	Undetermined	Undetermined	Undetermined
ERCC-42	NTC	Undetermined	Undetermined	Undetermined
ERCC-42	NTC	Undetermined	Undetermined	Undetermined
ERCC-42	NTC	Undetermined	Undetermined	Undetermined
ERCC-81	RT-	Undetermined	Undetermined	Undetermined
ERCC-81	RT-	Undetermined	Undetermined	Undetermined
ERCC-81	RT-	Undetermined	Undetermined	Undetermined
ERCC-81	NTC	Undetermined	Undetermined	Undetermined
ERCC-81	NTC	Undetermined	Undetermined	Undetermined
ERCC-81	NTC	Undetermined	Undetermined	Undetermined
ERCC-84	RT-	Undetermined	Undetermined	Undetermined
ERCC-84	RT-	Undetermined	Undetermined	Undetermined
ERCC-84	RT-	Undetermined	Undetermined	Undetermined
ERCC-84	NTC	Undetermined	Undetermined	Undetermined
ERCC-84	NTC	Undetermined	Undetermined	Undetermined
ERCC-84	NTC	Undetermined	Undetermined	Undetermined
ERCC-95	RT-	Undetermined	Undetermined	Undetermined
ERCC-95	RT-	Undetermined	Undetermined	Undetermined
ERCC-95	RT-	Undetermined	Undetermined	Undetermined
ERCC-95	NTC	Undetermined	Undetermined	Undetermined
ERCC-95	NTC	Undetermined	Undetermined	Undetermined
ERCC-95	NTC	Undetermined	Undetermined	Undetermined
ERCC-99	RT-	Undetermined	Undetermined	Undetermined
ERCC-99	RT-	Undetermined	Undetermined	Undetermined
ERCC-99	RT-	Undetermined	Undetermined	Undetermined
ERCC-99	NTC	Undetermined	Undetermined	Undetermined
ERCC-99	NTC	Undetermined	Undetermined	Undetermined
ERCC-99	NTC	Undetermined	Undetermined	Undetermined
ERCC-113	RT-	Undetermined	Undetermined	Undetermined
ERCC-113	RT-	Undetermined	Undetermined	Undetermined
ERCC-113	RT-	Undetermined	Undetermined	Undetermined
ERCC-113	NTC	Undetermined	Undetermined	Undetermined
ERCC-113	NTC	Undetermined	Undetermined	Undetermined
ERCC-113	NTC	Undetermined	Undetermined	Undetermined
ERCC-171	RT-	Undetermined	Undetermined	Undetermined
ERCC-171	RT-	Undetermined	Undetermined	Undetermined
ERCC-171	RT-	Undetermined	Undetermined	Undetermined
ERCC-171	NTC	Undetermined	Undetermined	Undetermined
ERCC-171	NTC	Undetermined	Undetermined	Undetermined
ERCC-171	NTC	Undetermined	Undetermined	Undetermined
ERCC-25	RT-	Undetermined	44.6431	Undetermined
ERCC-25	RT-	Undetermined	Undetermined	Undetermined
ERCC-25	RT-	Undetermined	Undetermined	Undetermined
ERCC-25	NTC	Undetermined	Undetermined	Undetermined
ERCC-25	NTC	Undetermined	Undetermined	Undetermined
ERCC-25	NTC	Undetermined	Undetermined	Undetermined
ERCC-51	RT-	Undetermined	Undetermined	Undetermined
ERCC-51	RT-	Undetermined	Undetermined	Undetermined
ERCC-51	RT-	Undetermined	Undetermined	Undetermined
ERCC-51	NTC	Undetermined	Undetermined	Undetermined
ERCC-51	NTC	Undetermined	Undetermined	Undetermined
ERCC-51	NTC	Undetermined	Undetermined	Undetermined
Fluidigm 48x48 Results
Assay	Sample	Ct*		*Fluidigm software calls undetermined value as Ct of 999.
ERCC13	RT- PA	999
ERCC13	RT- PA	999
ERCC13	RT- PA	999
ERCC13	RT- PA	999
ERCC13	RT- PA	999
ERCC13	RT- PA	999
ERCC13	RT- PA	999
ERCC13	RT- PA	999
ERCC13	RT- PA	999
ERCC13	RT- PA	999
ERCC13	RT- PA	999
ERCC13	RT- PA	999
ERCC13	NTC	999
ERCC13	NTC	999
ERCC13	NTC	999
ERCC13	NTC	999
ERCC13	NTC	999
ERCC13	NTC	999
ERCC13	NTC	999
ERCC13	NTC	999
ERCC13	NTC	999
ERCC13	NTC	999
ERCC13	NTC	999
ERCC13	NTC	999
ERCC25	RT- PA	999
ERCC25	RT- PA	999
ERCC25	RT- PA	999
ERCC25	RT- PA	999
ERCC25	RT- PA	999
ERCC25	RT- PA	999
ERCC25	RT- PA	999
ERCC25	RT- PA	999
ERCC25	RT- PA	999
ERCC25	RT- PA	999
ERCC25	RT- PA	999
ERCC25	RT- PA	999
ERCC25	NTC	999
ERCC25	NTC	999
ERCC25	NTC	999
ERCC25	NTC	999
ERCC25	NTC	999
ERCC25	NTC	999
ERCC25	NTC	999
ERCC25	NTC	999
ERCC25	NTC	41.4678
ERCC25	NTC	40.6134
ERCC25	NTC	39.0828
ERCC25	NTC	38.4171
ERCC42	RT- PA	999
ERCC42	RT- PA	999
ERCC42	RT- PA	999
ERCC42	RT- PA	999
ERCC42	RT- PA	999
ERCC42	RT- PA	999
ERCC42	RT- PA	999
ERCC42	RT- PA	999
ERCC42	RT- PA	999
ERCC42	RT- PA	999
ERCC42	RT- PA	999
ERCC42	RT- PA	999
ERCC42	NTC	999
ERCC42	NTC	999
ERCC42	NTC	999
ERCC42	NTC	999
ERCC42	NTC	999
ERCC42	NTC	999
ERCC42	NTC	999
ERCC42	NTC	999
ERCC42	NTC	999
ERCC42	NTC	999
ERCC42	NTC	999
ERCC42	NTC	999
ERCC51	RT- PA	999
ERCC51	RT- PA	999
ERCC51	RT- PA	999
ERCC51	RT- PA	999
ERCC51	RT- PA	999
ERCC51	RT- PA	999
ERCC51	RT- PA	999
ERCC51	RT- PA	999
ERCC51	RT- PA	999
ERCC51	RT- PA	999
ERCC51	RT- PA	999
ERCC51	RT- PA	999
ERCC51	NTC	999
ERCC51	NTC	999
ERCC51	NTC	999
ERCC51	NTC	999
ERCC51	NTC	999
ERCC51	NTC	999
ERCC51	NTC	999
ERCC51	NTC	999
ERCC51	NTC	999
ERCC51	NTC	999
ERCC51	NTC	999
ERCC51	NTC	999
ERCC81	RT- PA	999
ERCC81	RT- PA	999
ERCC81	RT- PA	999
ERCC81	RT- PA	999
ERCC81	RT- PA	999
ERCC81	RT- PA	999
ERCC81	RT- PA	999
ERCC81	RT- PA	999
ERCC81	RT- PA	999
ERCC81	RT- PA	999
ERCC81	RT- PA	999
ERCC81	RT- PA	999
ERCC81	NTC	999
ERCC81	NTC	999
ERCC81	NTC	999
ERCC81	NTC	999
ERCC81	NTC	999
ERCC81	NTC	999
ERCC81	NTC	999
ERCC81	NTC	999
ERCC81	NTC	999
ERCC81	NTC	999
ERCC81	NTC	999
ERCC81	NTC	999
ERCC84	RT- PA	999
ERCC84	RT- PA	999
ERCC84	RT- PA	999
ERCC84	RT- PA	999
ERCC84	RT- PA	999
ERCC84	RT- PA	999
ERCC84	RT- PA	999
ERCC84	RT- PA	999
ERCC84	RT- PA	999
ERCC84	RT- PA	999
ERCC84	RT- PA	999
ERCC84	RT- PA	999
ERCC84	NTC	999
ERCC84	NTC	999
ERCC84	NTC	999
ERCC84	NTC	999
ERCC84	NTC	999
ERCC84	NTC	999
ERCC84	NTC	999
ERCC84	NTC	999
ERCC84	NTC	999
ERCC84	NTC	999
ERCC84	NTC	999
ERCC84	NTC	999
ERCC95	RT- PA	999
ERCC95	RT- PA	999
ERCC95	RT- PA	999
ERCC95	RT- PA	999
ERCC95	RT- PA	999
ERCC95	RT- PA	999
ERCC95	RT- PA	999
ERCC95	RT- PA	999
ERCC95	RT- PA	999
ERCC95	RT- PA	999
ERCC95	RT- PA	999
ERCC95	RT- PA	999
ERCC95	NTC	999
ERCC95	NTC	999
ERCC95	NTC	999
ERCC95	NTC	999
ERCC95	NTC	999
ERCC95	NTC	999
ERCC95	NTC	999
ERCC95	NTC	999
ERCC95	NTC	999
ERCC95	NTC	999
ERCC95	NTC	999
ERCC95	NTC	999
ERCC99	RT- PA	999
ERCC99	RT- PA	999
ERCC99	RT- PA	999
ERCC99	RT- PA	999
ERCC99	RT- PA	999
ERCC99	RT- PA	999
ERCC99	RT- PA	999
ERCC99	RT- PA	999
ERCC99	RT- PA	999
ERCC99	RT- PA	999
ERCC99	RT- PA	999
ERCC99	RT- PA	999
ERCC99	NTC	999
ERCC99	NTC	999
ERCC99	NTC	999
ERCC99	NTC	999
ERCC99	NTC	999
ERCC99	NTC	999
ERCC99	NTC	999
ERCC99	NTC	999
ERCC99	NTC	999
ERCC99	NTC	999
ERCC99	NTC	999
ERCC99	NTC	999
ERCC113	RT- PA	999
ERCC113	RT- PA	999
ERCC113	RT- PA	999
ERCC113	RT- PA	999
ERCC113	RT- PA	999
ERCC113	RT- PA	999
ERCC113	RT- PA	999
ERCC113	RT- PA	999
ERCC113	RT- PA	999
ERCC113	RT- PA	999
ERCC113	RT- PA	999
ERCC113	RT- PA	999
ERCC113	NTC	999
ERCC113	NTC	999
ERCC113	NTC	999
ERCC113	NTC	999
ERCC113	NTC	999
ERCC113	NTC	999
ERCC113	NTC	999
ERCC113	NTC	999
ERCC113	NTC	999
ERCC113	NTC	999
ERCC113	NTC	999
ERCC113	NTC	999
ERCC171	RT- PA	999
ERCC171	RT- PA	999
ERCC171	RT- PA	999
ERCC171	RT- PA	999
ERCC171	RT- PA	999
ERCC171	RT- PA	999
ERCC171	RT- PA	999
ERCC171	RT- PA	999
ERCC171	RT- PA	999
ERCC171	RT- PA	999
ERCC171	RT- PA	999
ERCC171	RT- PA	999
ERCC171	NTC	999
ERCC171	NTC	999
ERCC171	NTC	999
ERCC171	NTC	999
ERCC171	NTC	999
ERCC171	NTC	999
ERCC171	NTC	999
ERCC171	NTC	999
ERCC171	NTC	999
ERCC171	NTC	999
ERCC171	NTC	999
ERCC171	NTC	999
